# Supplementary material for: Indirect Virus Transmission via Fomites Can Counteract Lock-Down Effectiveness
Source: Int J Environ Res Public Health. 2022 Oct 27;19(21):14011. doi: 10.3390/ijerph192114011 (PMC9658534; doi:10.3390/ijerph192114011)
Supplement: Supplementary file 1 [file ijerph-19-14011-s001.zip]

Archive with 1 entries (1 files):
- ijerph-1916286-supplementary.pdf
